# Supplementary material for: Tolerance of Stored Boar Spermatozoa to Autologous Seminal Plasma: A Proteomic and Lipidomic Approach
Source: Int J Mol Sci. 2020 Sep 4;21(18):6474. doi: 10.3390/ijms21186474 (PMC7555833; doi:10.3390/ijms21186474)
Supplement: Supplementary file 1 [file ijms-21-06474-s001.zip]

Archive with 3 entries (3 files):
- Lipidomics_lipid_classes_SUPPLEMENTARY.xlsx
- ijms-892100 suppl to convertion.pdf
- Lipidomics_dataset_filtered_SUPPLEMENTARY.xlsx
